# Supplementary material for: Genetic Variants in the p14ARF/MDM2/TP53 Pathway Are Associated with the Prognosis of Esophageal Squamous Cell Carcinoma Patients Treated with Radical Resection
Source: PLoS One. 2016 Jul 14;11(7):e0158613. doi: 10.1371/journal.pone.0158613 (PMC4944974; doi:10.1371/journal.pone.0158613)
Supplement: S1 Table — (XLS) [file pone.0158613.s001.xls]

## Sheet: Sheet1
S1 Table. The frequencies of the polymorphisms used in this study and in the general Chinese population
Polymorphism and Genotype	No. of patients in our study (n=124)		Frequency of the polymorphism in the general Chinese population
p14ARF: rs3814960
TT	61	0.492	0.417
TC	50	0.403	0.476
CC	13	0.105	0.107
Mdm2: rs34886328
−/−	53	0.427	0.291
A/-	56	0.452	0.524
AA	15	0.121	0.184
Mdm2: rs1632248
CC	86	0.694	0.602
CT	35	0.282	0.35
TT	3	0.024	0.049
Mdm2: rs937283
AA	77	0.621	0.563
AG	43	0.347	0.417
GG	4	0.032	0.019
p53: rs1050541
TT	48	0.387	0.311
TG	58	0.468	0.534
GG	18	0.145	0.155
p53: rs1042522
CC	36	0.29	0.272
CG	57	0.46	0.553
GG	31	0.25	0.175
