# Supplementary material for: Genetic Variants in the p14ARF/MDM2/TP53 Pathway Are Associated with the Prognosis of Esophageal Squamous Cell Carcinoma Patients Treated with Radical Resection
Source: PLoS One. 2016 Jul 14;11(7):e0158613. doi: 10.1371/journal.pone.0158613 (PMC4944974; doi:10.1371/journal.pone.0158613)
Supplement: S2 Table — OS, overall survival; DFS, disease-free survival; ESCC, esophageal squamous cell carcinoma; HR, hazard ratio; CI, confidence interval. Note: Multivariate analyses in this table were adjusted for patient sex, age, smoking status, drinking status, tumor length, tumor location, differential degree and tumor stage. Adjuvant therapy was not included in the multivariable analysis, because this depends on the tumor stage. Pc: P- value corrected by Benjamini and Hochberg False Discovery Rate correction. (XLS) [file pone.0158613.s002.xls]

## Sheet: Sheet1
S2 Table. Associations between genotypes of p14ARF: rs3814960 and prognosis values of ESCC
Characteristic	No. of patients	OS									DFS
		Univariate analysis				Multivariate analysis					Univariate analysis				Multivariate analysis
		Hazard ratio (95% CI)			P	Hazard ratio (95% CI)			P	Pc	Hazard ratio (95% CI)			P	Hazard ratio (95% CI)			P	Pc
		Hazard ratio	Lower	Upper		Hazard ratio	Lower	Upper			Hazard ratio	Lower	Upper		Hazard ratio	Lower	Upper
Gender
Male	96	1				1				—	1		1		1				—
Female	28	0.43	0.168	1.101	0.078	0.646164	0.187473	2.22713	0.489127		0.574	0.269	1.224	0.151	0.627171	0.228434	1.72191	0.365272
Age, years
<58	57	1				1				—	1		1		1				—
≥58	67	0.701	0.379	1.297	0.257	0.999902	0.489567	2.04222	0.999786		0.538	0.306	0.945	0.031	0.747132	0.397316	1.40494	0.365602
Tobacco smoking
Never	48	1				1				—	1		1		1				—
Ever	76	1.331	0.696	2.545	0.387	1.14697	0.522756	2.51654	0.73233		1.342	0.746	2.411	0.326	1.27184	0.623202	2.59559	0.508812
Alcohol drinking
Never	57	1				1				—	1		1		1				—
Ever	67	1.285	0.69	2.395	0.429	0.848623	0.412132	1.7474	0.656021		1.022	0.586	1.783	0.938	0.612911	0.31688	1.1855	0.145832
Tumor length, cm
≤3	52	1				1				—	1		1		1				—
>3	72	1.21	0.641	2.286	0.557	1.0648	0.523987	2.16378	0.862223		1.342	0.753	2.391	0.318	1.2457	0.649867	2.38783	0.508123
Tumor location
Upper	15	1				1				—	1		1		1				—
Middle	54	1.079	0.361	3.231	0.892	1.12269	0.34742	3.62796	0.846665		1.01	0.409	2.492	0.983	0.836399	0.30921	2.26243	0.724932
Lower	55	1.527	0.524	4.45	0.438	2.04889	0.652682	6.43184	0.219089		1.017	0.412	2.508	0.971	0.900747	0.319178	2.54198	0.843454
Differential degree
Well	73	1				1				—	1		1		1				—
Middle	46	1.449	0.772	2.72	0.249	1.13324	0.572551	2.24301	0.719536		1.326	0.749	2.346	0.333	0.993824	0.527861	1.87111	0.984688
Poor	5	1.628	0.382	6.948	0.51	0.702418	0.145881	3.38215	0.659593		1.275	0.303	5.361	0.741	0.922198	0.192137	4.42627	0.919386
Tumor stage a
Ⅰ	49	1				1				—	1		1		1				—
Ⅱ	54	2.105	0.952	4.656	0.066	2.83197	1.17801	6.80815	0.0200174		1.632	0.817	3.26	0.166	1.81523	0.835565	3.94352	0.132031
Ⅲ	21	3.981	1.7	9.321	0.001	3.68307	1.42778	9.50072	0.00700652		4.25	2.032	8.885	<0.001	3.91036	1.69078	9.04369	0.00143422
Adjuvant therapy
No	82	1				—							1		—
Yes	42	2.825	1.522	5.241	0.001						2.97	1.697	5.198	<0.001
p14ARF: rs3814960
TT	61	1				1					1				1
TC+CC	63	2.995	1.521	5.897	0.002	2.765	1.33	5.75	0.006	0.03	2.508	1.393	4.516	0.002	2.449	1.301	4.608	0.005	0.025
OS, overall survival; DFS, disease-free survival; ESCC, esophageal squamous cell carcinoma; HR, hazard ratio; CI, confidence interval Note: Multivariate analyses in this table were adjusted for patient sex, age, smoking status, drinking status, tumor length, tumor location, differential degree and tumor stage. Adjuvant therapy was not included in the multivariable analysis, because this depends o…
