# Supplementary material for: Genetic Variants in the p14ARF/MDM2/TP53 Pathway Are Associated with the Prognosis of Esophageal Squamous Cell Carcinoma Patients Treated with Radical Resection
Source: PLoS One. 2016 Jul 14;11(7):e0158613. doi: 10.1371/journal.pone.0158613 (PMC4944974; doi:10.1371/journal.pone.0158613)
Supplement: S3 Table — OS, overall survival; DFS, disease-free survival; ESCC, esophageal squamous cell carcinoma; HR, hazard ratio; CI, confidence interval; DEL, deletion Note: Multivariate analyses in this table were adjusted for patient sex, age, smoking status, drinking status, tumor length, tumor location, differential degree and tumor stage. Adjuvant therapy was not included in the multivariable analysis, because this depends on the tumor stage. Pc: P- value corrected by Benjamini and Hochberg False Discovery Rate correction. (XLS) [file pone.0158613.s003.xls]

## Sheet: Sheet1
S3 Table. Associations between genotypes of Mdm2: rs34886328 and prognosis values of ESCC
Characteristic	No. of patients	OS									DFS
		Univariate analysis				Multivariate analysis					Univariate analysis				Multivariate analysis
		Hazard ratio (95% CI)			P	Hazard ratio (95% CI)			P	Pc	Hazard ratio (95% CI)			P	Hazard ratio (95% CI)			P	Pc
		Hazard ratio	Lower	Upper		Hazard ratio	Lower	Upper			Hazard ratio	Lower	Upper		Hazard ratio	Lower	Upper
Gender
Male	96	1				1				—	1		1		1				—
Female	28	0.43	0.168	1.101	0.078	0.703886	0.200445	2.47178	0.583752		0.574	0.269	1.224	0.151	0.829397	0.29376	2.34171	0.723921
Age, years
<58	57	1				1				—	1		1		1				—
≥58	67	0.701	0.379	1.297	0.257	1.05942	0.517836	2.16741	0.874429		0.538	0.306	0.945	0.031	0.780107	0.410669	1.48189	0.448134
Tobacco smoking
Never	48	1				1				—	1		1		1				—
Ever	76	1.331	0.696	2.545	0.387	1.31985	0.602778	2.88994	0.487669		1.342	0.746	2.411	0.326	1.57594	0.755544	3.28715	0.225269
Alcohol drinking
Never	57	1				1				—	1		1		1				—
Ever	67	1.285	0.69	2.395	0.429	0.724643	0.341592	1.53724	0.401262		1.022	0.586	1.783	0.938	0.477338	0.239356	0.951935	0.0357439
Tumor length, cm
≤3	52	1				1				—	1		1		1				—
>3	72	1.21	0.641	2.286	0.557	0.912995	0.456167	1.82731	0.797089		1.342	0.753	2.391	0.318	1.21825	0.640365	2.31764	0.54742
Tumor location
Upper	15	1				1				—	1		1		1				—
Middle	54	1.079	0.361	3.231	0.892	1.24757	0.392682	3.96359	0.707624		1.01	0.409	2.492	0.983	0.939433	0.359946	2.45185	0.898426
Lower	55	1.527	0.524	4.45	0.438	1.86887	0.584446	5.97605	0.291711		1.017	0.412	2.508	0.971	0.747014	0.266474	2.09412	0.579181
Differential degree
Well	73	1				1				—	1		1		1				—
Middle	46	1.449	0.772	2.72	0.249	1.30829	0.642568	2.66372	0.45884		1.326	0.749	2.346	0.333	1.27899	0.672392	2.43281	0.453211
Poor	5	1.628	0.382	6.948	0.51	0.670051	0.136655	3.28542	0.621588		1.275	0.303	5.361	0.741	0.9898	0.2054	4.76973	0.989805
Tumor stage a
Ⅰ	49	1				1				—	1		1		1				—
Ⅱ	54	2.105	0.952	4.656	0.066	2.33614	0.936823	5.82559	0.0687616		1.632	0.817	3.26	0.166	1.28006	0.573643	2.8564	0.546567
Ⅲ	21	3.981	1.7	9.321	0.001	5.95584	2.27019	15.6252	<0.001		4.25	2.032	8.885	<0.001	6.26149	2.64491	14.8233	<0.001
Adjuvant therapy
No	82	1				—							1		—
Yes	42	2.825	1.522	5.241	0.001						2.97	1.697	5.198	<0.001
Mdm2: rs34886328
DEL/DEL	53	1				1					1				1
DEL/A +AA	71	0.337	0.178	0.638	0.001	0.272	0.131	0.564	4.7×10−4	0.003	0.346	0.195	0.614	2.9×10−4	0.217	0.109	0.429	1.1×10−5	6.6×10−5
OS, overall survival; DFS, disease-free survival; ESCC, esophageal squamous cell carcinoma; HR, hazard ratio; CI, confidence interval; DEL, deletion Note: Multivariate analyses in this table were adjusted for patient sex, age, smoking status, drinking status, tumor length, tumor location, differential degree and tumor stage. Adjuvant therapy was not included in the multivariable analysis, because…
