# Supplementary material for: Genetic Variants in the p14ARF/MDM2/TP53 Pathway Are Associated with the Prognosis of Esophageal Squamous Cell Carcinoma Patients Treated with Radical Resection
Source: PLoS One. 2016 Jul 14;11(7):e0158613. doi: 10.1371/journal.pone.0158613 (PMC4944974; doi:10.1371/journal.pone.0158613)
Supplement: S4 Table — OS, overall survival; DFS, disease-free survival; ESCC, esophageal squamous cell carcinoma; HR, hazard ratio; CI, confidence interval. Note: Multivariate analyses in this table were adjusted for patient sex, age, smoking status, drinking status, tumor length, tumor location, differential degree and tumor stage. Adjuvant therapy was not included in the multivariable analysis, because this depends on the tumor stage. Pc: P- value corrected by Benjamini and Hochberg False Discovery Rate correction. (XLS) [file pone.0158613.s004.xls]

## Sheet: Sheet1
S4 Table. Associations between genotypes of Mdm2: rs1632248 and prognosis values of ESCC
Characteristic	No. of patients	OS									DFS
		Univariate analysis				Multivariate analysis					Univariate analysis				Multivariate analysis
		Hazard ratio (95% CI)			P	Hazard ratio (95% CI)			P	Pc	Hazard ratio (95% CI)			P	Hazard ratio (95% CI)			P	Pc
		Hazard ratio	Lower	Upper		Hazard ratio	Lower	Upper			Hazard ratio	Lower	Upper		Hazard ratio	Lower	Upper
Gender
Male	96	1				1				—	1		1		1				—
Female	28	0.43	0.168	1.101	0.078	0.463536	0.140012	1.53463	0.20811		0.574	0.269	1.224	0.151	0.536939	0.197089	1.46281	0.223935
Age, years
<58	57	1				1				—	1		1		1				—
≥58	67	0.701	0.379	1.297	0.257	0.901474	0.451654	1.79929	0.76864		0.538	0.306	0.945	0.031	0.709684	0.382653	1.31621	0.276528
Tobacco smoking
Never	48	1				1				—	1		1		1				—
Ever	76	1.331	0.696	2.545	0.387	1.08005	0.500816	2.32922	0.844301		1.342	0.746	2.411	0.326	1.2877	0.624186	2.65653	0.493745
Alcohol drinking
Never	57	1				1				—	1		1		1				—
Ever	67	1.285	0.69	2.395	0.429	0.764831	0.366382	1.5966	0.475244		1.022	0.586	1.783	0.938	0.57519	0.295095	1.12114	0.104343
Tumor length, cm
≤3	52	1				1				—	1		1		1				—
>3	72	1.21	0.641	2.286	0.557	0.817349	0.41235	1.62013	0.563422		1.342	0.753	2.391	0.318	1.0193	0.541261	1.91956	0.952791
Tumor location
Upper	15	1				1				—	1		1		1				—
Middle	54	1.079	0.361	3.231	0.892	1.11782	0.356701	3.50299	0.848435		1.01	0.409	2.492	0.983	0.919966	0.35347	2.39437	0.864282
Lower	55	1.527	0.524	4.45	0.438	1.92723	0.603882	6.15057	0.267821		1.017	0.412	2.508	0.971	0.92945	0.329523	2.6216	0.890014
Differential degree
Well	73	1				1				—	1		1		1				—
Middle	46	1.449	0.772	2.72	0.249	1.3143	0.672242	2.5696	0.424303		1.326	0.749	2.346	0.333	1.20694	0.658009	2.21382	0.54338
Poor	5	1.628	0.382	6.948	0.51	0.881093	0.181334	4.28119	0.875282		1.275	0.303	5.361	0.741	1.27095	0.26622	6.06759	0.763703
Tumor stage a
Ⅰ	49	1				1				—	1		1		1				—
Ⅱ	54	2.105	0.952	4.656	0.066	2.81403	1.1513	6.87811	0.0232716		1.632	0.817	3.26	0.166	1.7248	0.792996	3.75153	0.169148
Ⅲ	21	3.981	1.7	9.321	0.001	4.21372	1.66496	10.6642	0.00239699		4.25	2.032	8.885	<0.001	3.99787	1.76784	9.04097	0.000873272
Adjuvant therapy
No	82	1				—							1		—
Yes	42	2.825	1.522	5.241	0.001						2.97	1.697	5.198	<0.001
Mdm2: rs1632248
CC	86	1				1					1				1
CT+TT	38	0.849	0.433	1.665	0.635	0.74	0.358	1.533	0.418	—	0.826	0.445	1.531	0.544	0.787	0.409	1.514	0.473	—
OS, overall survival; DFS, disease-free survival; ESCC, esophageal squamous cell carcinoma; HR, hazard ratio; CI, confidence interval Note: Multivariate analyses in this table were adjusted for patient sex, age, smoking status, drinking status, tumor length, tumor location, differential degree and tumor stage. Adjuvant therapy was not included in the multivariable analysis, because this depends o…
