# Supplementary material for: Genetic Variants in the p14ARF/MDM2/TP53 Pathway Are Associated with the Prognosis of Esophageal Squamous Cell Carcinoma Patients Treated with Radical Resection
Source: PLoS One. 2016 Jul 14;11(7):e0158613. doi: 10.1371/journal.pone.0158613 (PMC4944974; doi:10.1371/journal.pone.0158613)
Supplement: S6 Table — OS, overall survival; DFS, disease-free survival; ESCC, esophageal squamous cell carcinoma; HR, hazard ratio; CI, confidence interval. Note: Multivariate analyses in this table were adjusted for patient sex, age, smoking status, drinking status, tumor length, tumor location, differential degree and tumor stage. Adjuvant therapy was not included in the multivariable analysis, because this depends on the tumor stage. Pc: P- value corrected by Benjamini and Hochberg False Discovery Rate correction. (XLS) [file pone.0158613.s006.xls]

## Sheet: Sheet1
S6 Table. Associations between genotypes of p53: rs1050541 and prognosis values of ESCC
Characteristic	No. of patients	OS									DFS
		Univariate analysis				Multivariate analysis					Univariate analysis				Multivariate analysis
		Hazard ratio (95% CI)			P	Hazard ratio (95% CI)			P	Pc	Hazard ratio (95% CI)			P	Hazard ratio (95% CI)			P	Pc
		Hazard ratio	Lower	Upper		Hazard ratio	Lower	Upper			Hazard ratio	Lower	Upper		Hazard ratio	Lower	Upper
Gender
Male	96	1				1				—	1		1		1				—
Female	28	0.43	0.168	1.101	0.078	0.43184	0.129167	1.44375	0.172696		0.574	0.269	1.224	0.151	0.525137	0.192425	1.43312	0.208596
Age, years
<58	57	1				1				—	1		1		1				—
≥58	67	0.701	0.379	1.297	0.257	0.823112	0.405607	1.67037	0.58981		0.538	0.306	0.945	0.031	0.687809	0.368072	1.28529	0.240727
Tobacco smoking
Never	48	1				1				—	1		1		1				—
Ever	76	1.331	0.696	2.545	0.387	1.04907	0.489537	2.24815	0.901958		1.342	0.746	2.411	0.326	1.25217	0.609959	2.57055	0.540008
Alcohol drinking
Never	57	1				1				—	1		1		1				—
Ever	67	1.285	0.69	2.395	0.429	0.797644	0.389049	1.63536	0.537093		1.022	0.586	1.783	0.938	0.604561	0.314495	1.16216	0.13123
Tumor length, cm
≤3	52	1				1				—	1		1		1				—
>3	72	1.21	0.641	2.286	0.557	0.831882	0.418717	1.65273	0.599228		1.342	0.753	2.391	0.318	1.02404	0.543225	1.93041	0.941466
Tumor location
Upper	15	1				1				—	1		1		1				—
Middle	54	1.079	0.361	3.231	0.892	1.11054	0.352255	3.50113	0.85797		1.01	0.409	2.492	0.983	0.91004	0.348959	2.37327	0.847154
Lower	55	1.527	0.524	4.45	0.438	1.85701	0.584505	5.89985	0.293957		1.017	0.412	2.508	0.971	0.90069	0.320243	2.53321	0.842854
Differential degree
Well	73	1				1				—	1		1		1				—
Middle	46	1.449	0.772	2.72	0.249	1.29384	0.667071	2.50949	0.445964		1.326	0.749	2.346	0.333	1.17179	0.639868	2.1459	0.607556
Poor	5	1.628	0.382	6.948	0.51	0.937589	0.193003	4.55471	0.936308		1.275	0.303	5.361	0.741	1.28138	0.267681	6.13389	0.75631
Tumor stage a
Ⅰ	49	1				1				—	1		1		1				—
Ⅱ	54	2.105	0.952	4.656	0.066	2.84813	1.17207	6.92097	0.0208637		1.632	0.817	3.26	0.166	1.75736	0.806395	3.82979	0.156026
Ⅲ	21	3.981	1.7	9.321	0.001	3.81895	1.50871	9.66679	0.00468584		4.25	2.032	8.885	<0.001	3.87953	1.71563	8.77272	0.00112765
Adjuvant therapy
No	82	1				—							1		—
Yes	42	2.825	1.522	5.241	0.001						2.97	1.697	5.198	<0.001
p53: rs1050541
TT	48	1				1					1				1
TG+ GG	76	0.885	0.475	1.647	0.699	0.781	0.406	1.501	0.459	—	1.124	0.631	2.002	0.693	0.99	0.544	1.802	0.973	—
OS, overall survival; DFS, disease-free survival; ESCC, esophageal squamous cell carcinoma; HR, hazard ratio; CI, confidence interval Note: Multivariate analyses in this table were adjusted for patient sex, age, smoking status, drinking status, tumor length, tumor location, differential degree and tumor stage. Adjuvant therapy was not included in the multivariable analysis, because this depends o…
