# Supplementary material for: Genetic Variants in the p14ARF/MDM2/TP53 Pathway Are Associated with the Prognosis of Esophageal Squamous Cell Carcinoma Patients Treated with Radical Resection
Source: PLoS One. 2016 Jul 14;11(7):e0158613. doi: 10.1371/journal.pone.0158613 (PMC4944974; doi:10.1371/journal.pone.0158613)
Supplement: S8 Table — OS, overall survival; DFS, disease-free survival; ESCC, esophageal squamous cell carcinoma; HR, hazard ratio; CI, confidence interval. Note: Multivariate analyses in this table were adjusted for patient sex, age, smoking status, drinking status, tumor length, tumor location, differential degree and tumor stage. Adjuvant therapy was not included in the multivariable analysis, because this depends on the tumor stage. (XLS) [file pone.0158613.s008.xls]

## Sheet: Sheet1
S8 Table. Associations between No. of unfavorable genetypes and prognosis values of ESCC
Characteristic	No. of patients	OS								DFS
		Univariate analysis				Multivariate analysis				Univariate analysis				Multivariate analysis
		Hazard ratio (95% CI)			P	Hazard ratio (95% CI)			P	Hazard ratio (95% CI)			P	Hazard ratio (95% CI)			P
		Hazard ratio	Lower	Upper		Hazard ratio	Lower	Upper		Hazard ratio	Lower	Upper		Hazard ratio	Lower	Upper
Gender
Male	96	1				1				1		1		1
Female	28	0.43	0.168	1.101	0.078	1.0791	0.293589	3.96628	0.908744	0.574	0.269	1.224	0.151	0.962474	0.338664	2.73533	0.942785
Age, years
<58	57	1				1				1		1		1
≥58	67	0.701	0.379	1.297	0.257	1.24329	0.594825	2.59868	0.562651	0.538	0.306	0.945	0.031	0.872676	0.453691	1.6786	0.683233
Tobacco smoking
Never	48	1				1				1		1		1
Ever	76	1.331	0.696	2.545	0.387	1.47647	0.662124	3.29237	0.340942	1.342	0.746	2.411	0.326	1.66263	0.811832	3.40506	0.164526
Alcohol drinking
Never	57	1				1				1		1		1
Ever	67	1.285	0.69	2.395	0.429	0.780638	0.365008	1.66954	0.523158	1.022	0.586	1.783	0.938	0.50274	0.250718	1.0081	0.0527147
Tumor length, cm
≤3	52	1				1				1		1		1
>3	72	1.21	0.641	2.286	0.557	1.20257	0.594418	2.43294	0.607887	1.342	0.753	2.391	0.318	1.59194	0.818582	3.09595	0.17066
Tumor location
Upper	15	1				1				1		1		1
Middle	54	1.079	0.361	3.231	0.892	1.10355	0.342436	3.55633	0.868922	1.01	0.409	2.492	0.983	0.75282	0.279112	2.0305	0.574894
Lower	55	1.527	0.524	4.45	0.438	1.94213	0.617573	6.10755	0.256165	1.017	0.412	2.508	0.971	0.709269	0.251922	1.99689	0.515402
Differential degree
Well	73	1				1				1		1		1
Middle	46	1.449	0.772	2.72	0.249	1.09391	0.53295	2.2453	0.806732	1.326	0.749	2.346	0.333	0.922116	0.475051	1.78991	0.810631
Poor	5	1.628	0.382	6.948	0.51	0.54865	0.114575	2.62725	0.452532	1.275	0.303	5.361	0.741	0.668426	0.140467	3.18077	0.612768
Tumor stage a
Ⅰ	49	1				1				1		1		1
Ⅱ	54	2.105	0.952	4.656	0.066	2.17701	0.883779	5.36263	0.0907689	1.632	0.817	3.26	0.166	1.19175	0.538849	2.63573	0.664897
Ⅲ	21	3.981	1.7	9.321	0.001	4.60417	1.72755	12.2708	0.00226517	4.25	2.032	8.885	<0.001	4.60629	1.92385	11.0289	0.000606193
Adjuvant therapy
No	82	1				—						1		—
Yes	42	2.825	1.522	5.241	0.001					2.97	1.697	5.198	<0.001
No. of unfavorable Genetypes
0	35
1	62	3.297	1.115	9.75	0.031	4.237	1.339	13.41	0.014	2.068	0.882	4.852	0.095	2.941	1.167	7.414	0.022
2	27	10.081	3.37	30.157	<0.001	12.621	3.693	43.138	<0.001	7.72	3.242	18.381	<0.001	13.085	4.725	36.238	<0.001
OS, overall survival; DFS, disease-free survival; ESCC, esophageal squamous cell carcinoma; HR, hazard ratio; CI, confidence interval Note: Multivariate analyses in this table were adjusted for patient sex, age, smoking status, drinking status, tumor length, tumor location, differential degree and tumor stage. Adjuvant therapy was not included in the multivariable analysis, because this depends o…
