# Supplementary material for: Genetic Variants in the p14ARF/MDM2/TP53 Pathway Are Associated with the Prognosis of Esophageal Squamous Cell Carcinoma Patients Treated with Radical Resection
Source: PLoS One. 2016 Jul 14;11(7):e0158613. doi: 10.1371/journal.pone.0158613 (PMC4944974; doi:10.1371/journal.pone.0158613)
Supplement: S10 Table — (XLS) [file pone.0158613.s010.xls]

## Sheet: Sheet1
S10 Table. The raw clinical data
Patient ID	Gender	Age（years）	Tobacco smoking	Alcohol drinking	Tumor location	Tumor length	Differential degree	Tumor stage	Adjuvant therapy	OS-ending	OS(months)	DFS(months)	DFS-ending	rs3814960	rs34886328	rs1632248	rs937283	rs1050541	rs1042522	number of unfavorable genotype
	1=male, 2=female	0="<58",1=">=58"	0=never,1=ever	0=never,1=ever	1=upper,2=middle,3=lower	0="<=3cm",1=">3cm"	1=well,2=middle,3=poor	1=Ⅰ,2=Ⅱ,3=Ⅲ	0=never,1=ever	0=alive,1=dead			0=alive,1=dead
1	2	1	0	0	1	0	1	2	0	0	49	49	0	T	DEL.A	TC	A	T	C	0
2	2	1	0	0	2	0	2	2	0	0	49	49	0	T	DEL.A	C	AG	GT	CG	0
3	1	0	1	1	2	1	1	2	0	0	30	30	0	T	DEL.A	C	AG	T	CG	0
4	2	0	0	0	2	1	2	2	1	1	10	6	1	TC	DEL	C	AG	T	C	2
5	1	1	1	0	2	0	3	2	1	1	7	3	1	TC	DEL	C	A	GT	CG	2
6	1	0	1	1	3	1	1	3	1	0	37	37	0	T	A	C	G	GT	CG	0
7	1	0	0	0	2	1	1	2	0	0	57	57	0	T	DEL	C	A	GT	CG	1
8	1	1	1	1	3	1	2	2	0	1	17	17	1	T	DEL	C	A	G	G	1
9	1	0	1	1	3	0	2	3	1	1	15	14	1	TC	DEL.A	TC	A	G	G	1
10	1	1	0	1	3	1	1	1	0	1	33	8	1	TC	DEL	C	A	T	CG	2
11	2	1	0	0	2	0	2	1	0	0	60	60	0	T	DEL.A	TC	AG	T	CG	0
12	2	1	0	0	2	0	1	2	0	0	42	42	0	T	DEL	C	A	T	C	1
13	1	1	1	1	3	0	1	1	0	0	36	36	0	C	A	TC	AG	GT	CG	1
14	1	1	1	1	1	0	2	2	0	1	17	17	1	T	DEL	C	A	T	C	1
15	1	1	1	1	3	0	1	2	1	0	39	39	0	TC	DEL.A	TC	A	T	C	1
16	1	0	1	0	1	0	2	1	0	0	38	38	0	T	DEL.A	C	AG	G	G	0
17	1	1	1	0	3	1	1	1	0	0	35	35	0	TC	DEL.A	TC	A	T	CG	1
18	1	0	1	1	2	0	2	2	1	0	45	21	1	C	DEL	C	A	GT	CG	2
19	2	1	0	0	2	0	2	2	0	1	3	3	1	TC	DEL.A	C	AG	T	C	1
20	1	0	1	1	3	0	2	1	0	0	50	50	0	T	DEL	C	A	T	CG	1
21	1	1	1	0	3	1	1	3	1	1	52	31	1	T	DEL.A	TC	A	T	CG	0
22	1	0	1	0	2	1	2	2	1	1	24	7	1	T	A	TC	AG	GT	G	0
23	1	0	0	1	2	1	1	2	1	1	40	26	1	TC	DEL	C	A	T	CG	2
24	1	0	1	1	3	1	1	1	1	0	34	34	0	TC	DEL.A	C	AG	GT	CG	1
25	1	0	1	1	2	1	1	2	0	1	18	3	1	TC	DEL	C	A	T	C	2
26	1	0	1	1	3	1	2	3	1	0	60	60	0	T	A	C	G	G	G	0
27	1	1	1	1	3	0	1	1	0	0	39	39	0	TC	DEL.A	TC	A	GT	CG	1
28	1	1	1	1	3	1	2	2	0	1	5	5	1	TC	DEL	C	A	T	C	2
29	1	1	1	0	3	1	1	1	0	1	24	20	1	T	DEL	C	A	GT	G	1
30	1	1	0	1	3	1	1	1	0	1	4	4	1	TC	DEL	C	A	G	CG	2
31	1	1	1	1	1	1	1	2	0	1	5	5	1	TC	DEL	C	A	G	G	2
32	2	1	0	0	2	1	1	2	0	0	54	54	0	T	DEL.A	TC	A	GT	CG	0
33	2	1	1	1	2	0	2	1	0	1	10	10	1	TC	DEL	C	A	GT	G	2
34	1	1	1	0	2	0	1	2	0	1	14	6	1	T	DEL.A	C	AG	T	C	0
35	1	1	1	1	3	1	1	1	0	0	52	52	0	T	DEL.A	TC	A	GT	CG	0
36	1	0	1	1	3	0	3	3	1	1	18	13	1	TC	DEL	C	A	T	C	2
37	1	1	1	0	2	1	1	2	1	1	18	15	1	T	DEL	C	A	GT	C	1
38	1	1	1	0	3	0	1	2	1	1	22	22	1	TC	DEL	C	A	T	C	2
39	1	1	1	1	2	0	2	2	0	0	42	42	0	TC	DEL	C	A	T	C	2
40	1	1	1	1	2	1	1	2	1	0	49	49	0	C	DEL.A	C	A	GT	CG	1
41	2	0	0	0	1	1	1	2	0	0	38	38	0	T	A	C	G	T	C	0
42	2	0	0	0	3	0	1	1	0	1	12	9	1	TC	DEL	C	A	G	G	2
43	1	1	0	0	3	1	1	1	0	1	10	10	1	TC	DEL	TC	AG	GT	G	2
44	1	1	0	0	2	1	2	2	0	0	44	44	0	TC	DEL.A	TC	A	GT	CG	1
45	2	0	0	0	1	0	1	2	0	0	36	36	0	T	DEL.A	C	AG	GT	G	0
46	1	1	1	0	2	1	2	2	1	1	26	16	1	C	DEL	C	A	T	CG	2
47	2	1	0	0	2	1	2	1	0	0	61	47	1	T	DEL.A	TC	A	T	C	0
48	1	1	0	1	3	0	2	1	0	0	54	54	0	T	DEL.A	C	A	G	G	0
49	1	1	0	1	3	1	1	3	1	0	34	34	0	T	DEL.A	C	A	T	C	0
50	1	1	1	1	2	1	2	2	0	0	31	31	0	C	DEL	C	A	T	CG	2
51	2	0	0	0	2	0	1	3	1	0	33	21	1	T	DEL.A	C	AG	G	G	0
52	1	0	0	1	2	1	2	2	1	1	18	9	1	T	DEL	C	A	GT	CG	1
53	2	1	0	0	1	1	1	3	1	0	54	28	1	T	DEL.A	C	AG	GT	G	0
54	1	1	1	1	3	1	2	2	0	0	38	38	0	T	DEL.A	C	AG	T	C	0
55	1	0	1	0	3	1	1	1	1	0	29	29	0	TC	DEL.A	TC	A	GT	CG	1
56	2	0	0	0	2	1	1	2	0	0	46	46	0	TC	DEL.A	C	AG	T	CG	1
57	1	1	1	1	1	1	2	2	0	0	39	39	0	T	DEL	C	A	GT	CG	1
58	1	0	1	1	3	0	2	3	1	1	11	9	1	C	DEL.A	C	AG	GT	CG	1
59	1	1	1	0	3	1	1	1	0	0	59	59	0	T	DEL	C	A	GT	CG	1
60	2	1	1	0	3	1	1	1	0	0	61	61	0	T	DEL.A	C	AG	G	CG	0
61	1	1	1	1	2	0	1	1	0	0	33	33	0	TC	DEL.A	C	AG	T	C	1
62	1	1	1	1	2	0	1	1	0	0	59	59	0	T	A	C	AG	GT	G	0
63	1	1	1	1	3	1	1	1	1	0	49	49	0	T	DEL.A	TC	A	GT	CG	0
64	1	1	1	1	2	0	2	1	0	0	32	32	0	C	DEL.A	TC	AG	G	CG	1
65	1	0	1	1	1	0	2	3	1	1	22	10	1	C	DEL	TC	A	T	CG	2
66	1	1	1	1	2	0	1	1	0	0	49	49	0	T	DEL	C	A	GT	CG	1
67	1	1	0	1	3	1	2	2	0	1	22	22	1	TC	DEL.A	TC	A	GT	CG	1
68	2	1	0	0	3	0	3	2	0	0	41	41	0	TC	A	T	A	GT	CG	1
69	2	1	0	0	3	1	2	2	0	0	59	59	0	T	DEL.A	TC	AG	T	G	0
70	1	0	0	0	2	0	2	2	0	0	37	37	0	T	DEL	C	A	GT	CG	1
71	1	1	1	0	3	1	1	2	1	0	36	36	0	T	DEL	C	A	GT	CG	1
72	1	0	1	0	3	0	1	1	0	0	34	34	0	C	DEL.A	C	AG	T	C	1
73	2	0	1	0	2	1	1	2	0	0	35	35	0	TC	A	T	A	T	C	1
74	1	1	1	1	3	1	1	1	1	0	51	51	0	T	A	TC	AG	GT	CG	0
75	1	1	0	0	1	0	1	1	0	0	57	57	0	TC	DEL.A	TC	A	T	C	1
76	1	0	1	1	2	1	2	3	1	1	42	13	1	TC	DEL.A	TC	AG	G	G	1
77	1	0	1	1	2	1	1	2	0	0	47	39	1	T	DEL	C	A	G	G	1
78	1	0	1	1	3	1	1	3	1	1	9	9	1	T	DEL	TC	AG	T	CG	1
79	1	0	1	1	2	0	1	1	0	0	36	36	0	TC	DEL.A	C	AG	T	C	1
80	1	0	1	1	3	0	1	1	1	1	16	16	1	TC	A	TC	AG	T	CG	1
81	1	1	0	0	2	1	2	1	0	0	43	43	0	TC	DEL.A	C	AG	T	C	1
82	1	0	1	0	2	0	1	1	0	0	43	23	1	TC	DEL	C	A	GT	C	2
83	1	1	0	0	3	1	1	3	1	1	12	5	1	C	DEL	C	A	GT	CG	2
84	1	0	1	1	3	1	1	1	1	0	57	57	0	T	DEL.A	TC	A	G	G	0
85	1	0	1	1	2	1	2	3	1	0	54	54	0	C	DEL.A	C	A	GT	CG	1
86	1	0	0	1	2	1	1	3	1	0	57	57	0	T	DEL.A	C	A	T	C	0
87	1	0	0	1	3	1	1	1	0	1	23	23	1	T	DEL	C	AG	GT	G	1
88	1	0	0	1	3	1	2	3	1	1	30	19	1	TC	DEL	TC	A	T	CG	2
89	1	0	1	1	3	1	1	3	1	1	16	10	1	TC	DEL	C	AG	GT	CG	2
90	1	0	1	1	3	0	1	1	0	0	38	38	0	T	DEL	C	A	GT	G	1
91	2	1	0	0	2	0	1	2	0	0	59	59	0	T	A	TC	AG	GT	C	0
92	1	0	1	1	2	0	1	1	0	1	16	16	1	TC	DEL.A	C	AG	GT	CG	1
93	1	1	1	1	3	1	1	1	0	0	41	41	0	T	DEL	C	A	T	CG	1
94	2	1	0	0	2	1	2	1	0	0	58	58	0	T	A	C	A	T	C	0
95	1	0	1	0	1	1	1	3	1	0	51	5	1	TC	A	T	A	GT	G	1
96	1	1	0	1	1	0	2	2	1	0	37	37	0	TC	DEL	C	A	G	G	2
97	1	1	1	0	2	0	2	1	0	0	32	32	0	TC	DEL.A	TC	A	GT	CG	1
98	1	0	0	1	3	1	3	2	0	0	34	34	0	TC	DEL	C	A	GT	CG	2
99	2	0	0	0	2	1	1	1	0	0	53	53	0	T	DEL.A	C	AG	T	C	0
100	1	1	1	1	3	0	1	1	0	0	33	33	0	T	DEL	C	A	GT	G	1
101	1	0	1	0	2	1	2	2	0	0	41	41	0	T	DEL.A	TC	AG	GT	G	0
102	1	1	1	0	3	0	2	1	0	0	53	53	0	TC	DEL.A	TC	A	GT	CG	1
103	1	1	1	1	3	0	2	1	0	0	30	30	0	T	DEL.A	TC	A	T	C	0
104	1	0	1	1	2	0	1	1	0	0	41	41	0	T	DEL	C	A	G	G	1
105	2	1	0	0	1	0	2	1	0	0	51	51	0	TC	DEL.A	C	AG	T	CG	1
106	1	1	1	1	2	1	1	2	0	0	50	50	0	TC	DEL.A	C	AG	T	C	1
107	2	1	0	0	2	0	1	2	0	0	52	52	0	T	DEL	C	A	GT	CG	1
108	1	0	1	1	2	1	2	1	0	0	34	13	1	TC	DEL	C	A	GT	CG	2
109	1	0	1	0	3	1	1	1	0	0	32	21	1	T	DEL	C	A	GT	G	1
110	1	0	1	0	3	0	1	3	1	1	39	13	1	TC	DEL.A	TC	A	GT	CG	1
111	1	1	0	1	3	1	3	2	0	0	59	59	0	T	DEL	C	A	GT	G	1
112	2	0	0	0	1	0	1	2	0	0	35	35	0	C	DEL.A	TC	A	GT	CG	1
113	1	0	1	0	3	1	2	3	1	1	12	9	1	TC	DEL.A	C	AG	T	C	1
114	1	1	1	1	2	0	1	2	0	0	36	36	0	T	DEL.A	C	AG	GT	CG	0
115	1	0	0	1	3	1	1	1	0	0	61	61	0	TC	DEL.A	C	AG	GT	C	1
116	1	0	1	0	2	1	1	2	1	1	30	24	1	T	A	C	G	GT	C	0
117	1	0	1	1	3	1	2	1	1	0	46	46	0	T	DEL	C	A	GT	CG	1
118	2	0	0	1	2	1	1	2	0	1	15	15	1	T	DEL	C	A	GT	CG	1
119	2	0	0	0	2	0	1	2	0	0	57	57	0	TC	DEL	C	A	T	C	2
120	1	0	1	1	2	1	2	3	1	1	33	25	1	TC	A	TC	AG	G	G	1
121	1	0	0	1	3	1	2	2	0	0	45	45	0	C	DEL	C	A	GT	C	2
122	1	1	0	0	1	0	2	2	0	1	27	27	1	TC	DEL.A	C	AG	G	G	1
123	2	1	0	0	3	1	1	1	0	0	48	48	0	T	DEL	C	A	T	G	1
124	1	1	1	1	2	1	1	2	0	0	56	56	0	T	DEL.A	C	AG	T	C	0
The data was updated in May 2015 and all data can be shared.
